# Supplementary material for: Time as a significant factor in the release of potassium from lithium heparin plasma and serum
Source: PLoS One. 2024 Dec 9;19(12):e0313572. doi: 10.1371/journal.pone.0313572 (PMC11627413; doi:10.1371/journal.pone.0313572)
Supplement: S1 Data — The file includes anonymized data of all measured patients including potassium concentration, influencing factors and age, as well as the statistical tests used. (XLSX) [file pone.0313572.s002.xlsx]

## Sheet: raw data
SAMPLEID	potassium serum 30 min	potassium serum 4 h	potassium serum 6 h	potassium serum 8 h	potassium Li-Hep plasma 30 min	potassium Li-Hep plasma 4 h	potassium Li-Hep plasma 6 h	potassium Li-Hep plasma 8 h	delta serum 30min vs 4h	delta plasma 30min vs 4h	delta serum 30min vs 6h	delta plasma 30min vs 6h	delta serum 30min vs 8h	delta plasma 30min vs 8h	group by number of thrombocytes	group by grade of hemolysis	patient age	number of leucocytes	number of erythrocytes	number of thrombocytes	creatinine concentration
1	3.4	4.1	4.1	4.4	3.1	3.7	3.9	4.3	0.7	0.6	0.7	0.8	1	1.2	thrombocytes 251-550 G/l	hemolysis 1+2	44	7	4.2	275	0.6
2	3.7	4.1	4.2	4.3	3.1	4.2	4.3	4.6	0.4	1.1	0.5	1.2	0.6	1.5	thrombocytes 251-550 G/l	hemolysis 1+2	59	9.2	5.1	308	0.94
3	3.5	3.8	4	4.4	3.4	3.7	3.8	4.1	0.3	0.3	0.5	0.4	0.9	0.7	thrombocytes 100-250 G/l	hemolysis 0	57	4	3.1	102	0.61
4	3.7	4	4.1	4.3	3.4	3.9	3.9	4.2	0.3	0.5	0.4	0.5	0.6	0.8	thrombocytes 251-550 G/l	hemolysis 0	66	9.7	4.8	262	1.61
5	3.7	4.1	4.2	4.5	3.4	3.8	4	4.2	0.4	0.4	0.5	0.6	0.8	0.8	thrombocytes 251-550 G/l	hemolysis 0	39	4.9	4.8	258	0.69
6	3.8	4.1	4.2	4.5	3.5	3.8	4	4.4	0.3	0.4	0.6	0.5	0.6	0.8	thrombocytes 100-250 G/l	hemolysis 1+2	33	6.1	4.9	179	0.71
7	3.8	4.1	4.2	4.6	3.5	3.8	4	4.5	0.3	0.3	0.4	0.5	0.7	0.9	thrombocytes 251-550 G/l		34	4.2	4.7	285	0.62
8	3.9	4.2	4.4	4.7	3.5	4.2	4.2	4.5	0.3	0.3	0.4	0.5	0.8	1	thrombocytes 251-550 G/l	hemolysis 0	31	7.1	4.9	271	0.71
9	3.9	4.2	4.4	4.7	3.5	4.1	4.3	4.6	0.3	0.7	0.5	0.7	0.8	1	thrombocytes 100-250 G/l	hemolysis 0	29	7.3	5	177	0.44
10	3.9	4.3	4.9	4.7	3.5	3.9	4.3	4.7	0.3	0.6	0.5	0.8	0.8	1.1	thrombocytes 100-250 G/l	hemolysis 0	28	6.3	4.7	163	0.94
11	4	4.3	4.6	4.6	3.5	3.9	4	4.3	0.4	0.4	1	0.8	0.8	1.2	thrombocytes 251-550 G/l	hemolysis 0	55	6.2	4.8	278	0.78
12	4	4.4	4.6	5	3.5	4.2	4.5	5.3	0.4	0.7	0.6	1	1	1.8	thrombocytes 100-250 G/l	hemolysis 0	46	11	5.4	204	0.7
13	3.6	3.9	4.3	4.4	3.6	3.5	3.8	3.9	0.3	-0.1	0.7	0.2	0.8	0.3	thrombocytes 251-550 G/l		37	7.6	4.6	294	0.71
14	3.8	4.2	4.4	4.6	3.6	3.8	4.1	4.3	0.4	0.2	0.6	0.5	0.8	0.7	thrombocytes 100-250 G/l	hemolysis 1+2	31	8.3	4.7	129	1.03
15	3.9	4.3	4.5	4.7	3.6	4.2	4.4	4.7	0.2	0.3	0.1	0.4	0.7	0.7	thrombocytes 100-250 G/l	hemolysis 0	38	5.1	2.9	210	0.81
16	4	4.2	4.1	4.7	3.6	3.9	4	4.3	0.6	0.4	0.6	0.6	0.8	0.7	thrombocytes 251-550 G/l	hemolysis 0	35	12.6	5.2	480	0.71
17	4	4.5	4.9	5.2	3.6	4.2	4.6	5.2	0.4	0.6	0.6	0.8	0.8	1.1	thrombocytes 100-250 G/l	hemolysis 0	80	4	4.1	148	0.92
18	4.1	4.8	5	5.2	3.6	4.8	4.7	5.3	0.5	0.6	0.9	1	1.2	1.6	thrombocytes 100-250 G/l	hemolysis 0	51	4.7	5	237	0.66
19	4.2	4.8	4.8	5	3.6	4	4.2	4.3	0.7	1.2	0.9	1.1	1.1	1.7	thrombocytes 251-550 G/l	hemolysis 0	71	7.6	5.2	274	1.12
20	3.8	4.4	4.1	4.4	3.7	4.1	4.1	4.6	0.4	0.5	0.5	0.4	0.6	0.7	thrombocytes 100-250 G/l	hemolysis 0	59	5	5.6	212	1.21
21	4	4.4	4.5	4.6	3.7	4.2	4.1	4.4	0.6	0.4	0.3	0.4	0.6	0.9	thrombocytes 251-550 G/l	hemolysis 0	50	7.1	4.9	274	0.77
22	4	4.4	4.5	4.8	3.7	4.1	4.3	4.8	0.4	0.4	0.5	0.6	0.8	1.1	thrombocytes 251-550 G/l	hemolysis 0	74	6.4	5.6	253	1.07
23	4.1	4.5	4.6	5	3.7	4.2	4.4	4.8	0.4	0.5	0.5	0.7	0.9	1.1	thrombocytes 251-550 G/l	hemolysis 0	57	5.5	5.1	344	0.76
24	4.1	4.6	4.7	5.2	3.7	4.5	4.7	4.9	0.5	0.8	0.6	1	1.1	1.2	thrombocytes 251-550 G/l	hemolysis 0	80	7.8	4.1	300	0.82
25	4.1	4.8	4.7	5.1	3.7	5.2	5.1	5	0.6	0.8	0.8	0.8	1	1.2	thrombocytes 251-550 G/l	hemolysis 1+2	81	6.7	5.1	340	0.6
26	4.1	4.7	5	5.2	3.7	4.3	4.6	5.2	0.7	1.5	0.6	1.4	1	1.3	thrombocytes 251-550 G/l	hemolysis 1+2	65	5.5	4.8	281	0.85
27	4.2	4.8	5	5.2	3.7	4.5	4.5	4.9	0.3	0.7	0.4	1	0.9	1.4	thrombocytes 251-550 G/l	hemolysis 1+2	32	8.2	4.9	293	0.84
28	4.4	4.7	4.8	5.3	3.7	4.4	4.7	5.1	0.6	0.6	0.9	0.9	1.1	1.5	thrombocytes 100-250 G/l	hemolysis 1+2	51	36.5	5.3	199	0.79
29	3.8	4.4	4.7	4.7	3.8	4	4.2	4.5	0.3	0.3	0.6	0.7	0.6	0.5	thrombocytes 251-550 G/l	hemolysis 0	53	6.5	4.3	250	0.72
30	3.9	4.5	4.6	5	3.8	4.4	4.5	4.6	0.4	0.4	0.6	0.4	0.8	0.6	thrombocytes 251-550 G/l	hemolysis 0	36	6	4.4	268	0.85
31	4	4.6	5.2	4.8	3.8	4.4	4.7	5	0.6	0.2	0.9	0.4	0.9	0.7	thrombocytes 251-550 G/l	hemolysis 0	48	10	4.4	311	0.64
32	4	4.5	4.8	5.3	3.8	4.5	4.7	5.1	0.6	0.6	0.7	0.7	1.1	0.8	thrombocytes 100-250 G/l	hemolysis 0	53	8.3	4.6	218	0.95
33	4	4.4	4.5	5	3.8	4.3	4.6	5.2	0.5	0.7	0.6	0.8	0.8	1.1	thrombocytes 251-550 G/l	hemolysis 1+2	72	5.6	4.9	252	0.77
34	4.1	4.4	4.7	4.7	3.8	4.1	4.5	4.3	0.4	0.6	0.7	0.8	0.9	1.1	thrombocytes 251-550 G/l	hemolysis 0	63	6.9	4.8	271	0.64
35	4.1	4.5	4.7	4.9	3.8	4.2	4.2	4.4	0.4	0.4	0.6	0.6	0.6	1.1	thrombocytes 251-550 G/l	hemolysis 0	71	9.2	4.6	517	0.8
36	4.1	4.5	4.8	5	3.8	4.4	4.6	4.9	0.4	0.5	0.6	0.9	1	1.1	thrombocytes 251-550 G/l	hemolysis 0	69	6.2	4.8	317	0.69
37	4.1	4.5	4.7	5.1	3.8	4.3	4.7	4.9	0.6	0.6	1.2	0.9	0.8	1.2	thrombocytes 251-550 G/l	hemolysis 0	59	7.2	4.2	259	0.55
38	4.1	4.6	4.7	4.9	3.8	4.5	4.6	4.9	0.5	0.7	0.5	0.9	0.7	1.2	thrombocytes 251-550 G/l	hemolysis 0	66	7.6	5.5	319	0.97
39	4.1	4.6	4.7	5.1	3.8	4.6	4.6	5.1	0.4	0.6	0.6	0.7	1.1	1.2	thrombocytes 251-550 G/l	hemolysis 1+2	32	9.2	4.9	280	0.71
40	4.1	4.6	4.6	5	3.8	4.6	4.6	5.1	0.5	0.8	0.5	0.8	0.9	1.3	thrombocytes 100-250 G/l	hemolysis 1+2	24	8	4.9	196	0.91
41	4.1	4.8	4.9	5.4	3.8	4.8	5.1	5.5	0.5	0.8	0.6	0.8	1	1.3	thrombocytes 251-550 G/l	hemolysis 0	59	5.6	4.7	280	0.76
42	4.1	4.7	4.9	5.1	3.8	4.6	5.1	5.6	0.5	0.7	0.8	0.9	1.3	1.3	thrombocytes 251-550 G/l	hemolysis 0	57	11	4.7	353	1.08
43	4.3	4.7	4.9	5.4	3.8	4.4	4.5	5	0.4	0.5	0.5	0.8	1	1.4	thrombocytes 251-550 G/l	hemolysis 1+2	48	7.4	5.1	297	0.64
44	4.3	5.4	5.5	5.7	3.8	5	5.4	5.5	0.7	1	0.8	1.3	1.3	1.7	thrombocytes 100-250 G/l	hemolysis 0	66	6.6	5.5	223	0.88
45	4.4	4.8	5	5	3.8	4.2	4.4	4.9	1.1	1.2	1.2	1.6	1.4	1.7	thrombocytes 251-550 G/l	hemolysis 0	62	14.5	4.7	410	0.75
46	4.4	4.9	4.9	5.1	3.8	4.5	4.7	5	0.6	0.8	0.8	1.3	1	1.8	thrombocytes 251-550 G/l	hemolysis 0	57	4.8	4.8	271	0.84
47	4.4	5.1	5.2	5.7	3.8	4.8	5	5.6	0.7	1	0.8	1.2	1.3	1.8	thrombocytes 251-550 G/l	hemolysis 0	21	6.3	4.6	402	0.86
48	4	4.4	4.4	4.6	3.9	4.2	4.2	4.2	0.4	0.3	0.4	0.3	0.6	0.3	thrombocytes 251-550 G/l	hemolysis 0	28	10.1	5	301	0.9
49	4	4.4	4.4	4.8	3.9	4.2	4.5	5.1	0.6	0.3	0.5	0.6	0.9	0.6	thrombocytes 100-250 G/l	hemolysis 1+2	62	9.3	4.2	232	0.69
50	4.1	4.6	4.8	4.9	3.9	4.6	4.9	5	0.4	0.4	0.4	0.5	0.7	0.7	thrombocytes 100-250 G/l	hemolysis 0	35	4.3	4.4	224	0.69
51	4.1	4.9	5.2	5.2	3.9	5.1	5.2	5.7	0.3	0.3	0.4	0.4	0.8	0.7	thrombocytes 251-550 G/l	hemolysis 0	36	6.4	5	294	0.9
52	4.2	4.8	4.7	5.1	3.9	4.2	4.5	4.5	0.1	0.2	0.7	0.7	0.6	0.7	thrombocytes 100-250 G/l	hemolysis 0	71	3.8	5.2	211	0.96
53	4.2	4.6	4.6	4.9	3.9	4.3	4.4	4.6	0.8	0.5	0.3	0.8	0.5	0.8	thrombocytes 100-250 G/l	hemolysis 1+2	57	4.4	5.2	199	0.86
54	4.2	4.5	4.6	5	3.9	4.2	4.3	4.6	0	0.5	0.5	0.4	0.5	0.8	thrombocytes 251-550 G/l		51	9.2	4.4	314	0.9
55	4.2	4.6	4.8	5.1	3.9	4.2	4.5	4.7	0.5	0.6	0.4	0.6	0.7	0.8	thrombocytes 251-550 G/l	hemolysis 1+2	58	7.4	5.3	278	1.06
56	4.2	5	4.5	4.7	3.9	4.4	4.7	4.7	0.4	0.3	0.6	0.6	0.9	0.8	thrombocytes 251-550 G/l	hemolysis 0	50	9.3	4.7	412	0.74
57	4.2	4.7	4.7	5	3.9	4.3	4.8	4.8	0.5	0.4	0.5	0.9	0.8	0.9	thrombocytes 251-550 G/l	hemolysis 1+2	35	5.7	4.2	300	0.69
58	4.2	4.7	4.8	5.1	3.9	4.5	4.5	5.1	0.4	0.9	0.6	0.8	0.8	0.9	thrombocytes 251-550 G/l	hemolysis 0	68	10.6	4.3	497	0.83
59	4.3	4.8	4.7	5	3.9	4.5	4.5	4.7	0.3	0.7	0.5	0.9	0.8	1	thrombocytes 251-550 G/l	hemolysis 0	34	6.3	5	298	1.05
60	4.3	4.6	4.8	5.1	3.9	4.6	4.8	4.9	0.4	0.7	0.5	1.1	1	1	thrombocytes 100-250 G/l	hemolysis 0	39	6.2	3.9	216	0.7
61	4.3	4.7	4.9	5.1	3.9	4.4	4.7	5	0.5	0.7	0.7	1	0.8	1.1	thrombocytes 251-550 G/l	hemolysis 0	54	4.2	4.3	278	0.69
62	4.3	4.8	4.9	5.2	3.9	4.6	4.7	5.1	0.4	0.5	0.6	0.8	0.8	1.1	thrombocytes 251-550 G/l	hemolysis 0	61	4.4	4.2	326	0.72
63	4.3	5	5.1	5.4	3.9	5	4.9	5.9	0.4	0.3	0.4	0.6	0.8	1.2	thrombocytes 100-250 G/l	hemolysis 0	73	5.3	4.3	176	0.73
64	4.4	4.4	4.9	4.9	3.9	4.4	4.3	4.7	0.5	0.6	0.6	0.6	0.9	1.2	thrombocytes 251-550 G/l	hemolysis 0	50	7.3	4.8	323	0.74
65	4.4	4.8	5	5.2	3.9	4.8	4.7	4.8	0.5	0.7	0.6	0.8	0.9	1.2	thrombocytes 251-550 G/l	hemolysis 1+2	64	5.2	4.8	310	1.07
66	4.4	4.8	4.9	5.4	3.9	4.6	5	4.9	0.4	1	0.7	1.1	1	1.3	thrombocytes 251-550 G/l	hemolysis 0	65	7.1	4.8	341	0.72
67	4.4	4.8	5.1	5.4	3.9	4.9	5	5.2	0.5	0.9	0.5	1.2	1.1	1.5	thrombocytes 251-550 G/l	hemolysis 0	42	6.1	5	340	1.07
68	4.4	4.9	4.9	5.5	3.9	4.8	5.1	5.4	0.5	0.5	0.5	1	1.2	1.5	thrombocytes 251-550 G/l	hemolysis 0	66	9	5.1	384	0.7
69	4.4	4.8	5.1	5.3	3.9	4.7	6	6.8	0.8	1.2	1.1	1.3	1.1	1.8	thrombocytes 100-250 G/l	hemolysis 1+2	47	8.9	5.2	246	0.96
70	4.6	4.7	5.3	5.2	3.9	4.1	4.6	4.6	0.7	1.1	0.8	1	1.1	2	thrombocytes 251-550 G/l	hemolysis 1+2	60	13.1	4.8	352	0.74
71	4.6	5.1	5.1	5.8	3.9	4.4	4.9	5.4	0.4	0.8	0.7	2.1	0.9	2.9	thrombocytes 100-250 G/l	hemolysis 0	50	10	5.1	239	0.82
72	3.9	4.4	4.5	5.2	4	4.8	4.9	5.5	0.3	0.1	0.1	0.4	0.5	0.5	thrombocytes 100-250 G/l	hemolysis 0	61	5.4	4.5	132	0.8
73	4	4.2	4.6	4.9	4	4.5	4.8	5	0.3	0.4	0.2	0.4	0.4	0.6	thrombocytes 251-550 G/l	hemolysis 0	58	6.1	4.3	272	0.64
74	4	5	5	5	4	5	5	5	0.4	0.4	0.6	0.6	0.4	0.6	thrombocytes 251-550 G/l	hemolysis 0	64	6.8	5.1	287	0.94
75	4.1	4.7	4.8	5	4	4.3	4.6	5	0.4	0.6	0.7	0.6	1.3	0.8	thrombocytes 100-250 G/l	hemolysis 0	33	3.7	4.2	222	0.87
76	4.2	4.9	4.8	5.2	4	4.9	4.9	5	0.4	0.3	0.6	0.6	0.9	0.9	thrombocytes 100-250 G/l	hemolysis 0	37	5.5	4.8	244	0.79
77	4.2	4.6	4.8	5	4	4.4	4.7	5.1	0.4	0.6	0.6	0.8	1	0.9	thrombocytes 100-250 G/l	hemolysis 0	56	6	4.2	178	0.88
78	4.2	4.6	4.8	5.2	4	4.5	4.7	5.1	0.2	0.5	0.6	0.8	0.9	1	thrombocytes 251-550 G/l	hemolysis 0	51	6.4	4.6	263	0.76
79	4.2	4.8	4.7	5	4	4.7	5.1	5.2	1	1	1	1	1	1	thrombocytes 251-550 G/l		24	10	4	300	1
80	4.2	4.7	4.7	5.2	4	4.5	4.7	5.2	0.6	0.3	0.7	0.6	0.9	1	thrombocytes 251-550 G/l	hemolysis 0	36	7.7	4.8	308	0.6
81	4.2	5	5.6	5.9	4	4.8	5.3	5.8	0.7	0.9	0.6	0.9	1	1	thrombocytes 251-550 G/l	hemolysis 0	71	11.6	5.3	276	0.87
82	4.3	4.6	4.4	4.8	4	4.1	4.4	4.5	0.4	0.6	0.6	0.8	0.8	1	thrombocytes 251-550 G/l	hemolysis 0	49	6.6	4.8	277	0.85
83	4.3	4.6	4.5	4.7	4	4.4	4.4	4.6	0.4	0.4	0.6	0.7	0.8	1.1	thrombocytes 100-250 G/l	hemolysis 0	56	5.2	4.4	224	0.62
84	4.3	4.7	4.9	4.7	4	4.4	4.6	4.6	0.4	0.5	0.6	0.7	1	1.1	thrombocytes 100-250 G/l	hemolysis 1+2	37	5.9	5.2	188	1.01
85	4.3	4.7	4.9	5.2	4	4.3	4.6	4.9	0.6	0.7	0.5	1.1	0.8	1.2	thrombocytes 251-550 G/l	hemolysis 1+2	61	4.3	4.6	252	0.82
86	4.3	4.7	4.9	5.3	4	4.6	4.8	4.9	0.4	0.5	0.6	0.8	0.8	1.2	thrombocytes 251-550 G/l	hemolysis 0	29	7	4.8	316	0.8
87	4.3	4.7	4.9	5.1	4	4.5	4.8	5.2	0.5	0.5	0.5	0.7	1	1.2	thrombocytes 100-250 G/l	hemolysis 1+2	25	7	5.1	247	0.79
88	4.3	4.8	5	5	4	5	5.1	5.3	0.4	0.7	0.7	0.8	0.8	1.2	thrombocytes 251-550 G/l	hemolysis 0	38	5.8	4.8	264	1.06
89	4.3	4.9	4.9	5.2	4	4.6	4.7	5.3	0.6	0.7	0.7	1	1	1.2	thrombocytes 100-250 G/l	hemolysis 0	67	6.3	4.3	239	0.73
90	4.3	4.8	5	5.3	4	4.7	5.3	5.4	0.2	0.8	0.4	1.1	0.9	1.2	thrombocytes 251-550 G/l	hemolysis 0	66	7.3	5.1	280	0.66
91	4.3	4.9	4.9	5.3	4	4.6	4.9	5.4	0.5	1	0.7	1.1	0.7	1.3	thrombocytes 251-550 G/l	hemolysis 1+2	67	9.3	5.4	305	0.97
92	4.3	4.9	5	5.5	4	4.4	4.9	5.5	0.6	0.6	0.6	0.7	0.9	1.3	thrombocytes 251-550 G/l	hemolysis 1+2	64	9	5.3	294	0.91
93	4.4	4.8	5.1	5.7	4	4.6	4.6	4.8	0.5	0.7	0.7	1.3	1	1.4	thrombocytes 100-250 G/l	hemolysis 0	37	6.1	5.2	220	0.97
94	4.4	4.8	5	5.2	4	4.6	4.8	5	0.6	0.6	0.6	0.9	1	1.4	thrombocytes 251-550 G/l	hemolysis 1+2	63	7.5	4.7	331	0.82
95	4.4	4.8	5.1	5.2	4	4.7	4.8	5.2	0.4	0.5	0.8	1	1	1.4	thrombocytes 251-550 G/l	hemolysis 0	40	7.2	4.8	336	0.69
96	4.4	5	5.1	5.4	4	4.7	5	5.2	0.5	0.8	0.6	0.9	1.3	1.5	thrombocytes 100-250 G/l	hemolysis 1+2	75	8	5	206	0.85
97	4.4	4.8	5.2	5.4	4	4.5	5	5.4	0.6	0.4	0.7	0.9	1.2	1.5	thrombocytes 100-250 G/l	hemolysis 1+2	44	7.3	5	220	0.93
98	4.4	5	5	5.2	4	4.9	5.2	5.6	0.6	0.9	0.6	1.2	0.8	1.6	thrombocytes 251-550 G/l	hemolysis 1+2	74	6.8	5	256	0.84
99	4.4	5.1	5.1	5.6	4	4.7	5.2	5.7	0.7	0.7	0.7	1.2	1.2	1.7	thrombocytes 100-250 G/l	hemolysis 0	71	9.8	5.9	194	1.22
100	4.5	4.8	5.3	5.7	4	4.7	5	5.7	0.3	0.7	0.8	1	1.2	1.7	thrombocytes 100-250 G/l	hemolysis 0	44	6.4	5.2	230	1.14
101	4.8	5	5.2	5.7	4	4.8	5.1	5.2	0.8	0.8	1.4	1.3	1.7	1.8	thrombocytes 251-550 G/l	hemolysis 0	80	4.8	5.2	293	0.73
102	4	4.4	4.9	5.6	4.1	4.9	5	5.7	0.3	0.5	0.3	0.3	0.5	0.6	thrombocytes 251-550 G/l	hemolysis 0	31	3.4	4.3	257	0.79
103	4.1	4.6	4.7	5.1	4.1	4.5	4.9	5.2	0.5	0.2	0.5	0.5	1	0.7	thrombocytes 100-250 G/l	hemolysis 0	39			0	0.85
104	4.2	4.6	4.8	5.1	4.1	4.7	4.9	4.9	0.4	0.6	0.6	0.8	0.9	0.8	thrombocytes 100-250 G/l	hemolysis 0	60	5.8	5.6	193	1.1
105	4.2	4.7	4.9	5.3	4.1	4.6	5	5.1	0.4	0.3	0.6	0.7	0.8	0.8	thrombocytes 100-250 G/l	hemolysis 0	39	4.2	4.5	216	0.73
106	4.2	4.6	5	5.3	4.1	4.7	5.1	5.6	0.6	0.3	0.6	0.6	0.6	0.9	thrombocytes 251-550 G/l	hemolysis 1+2	34	5.2	4.6	304	0.94
107	4.2	4.9	5.2	5.5	4.1	5.2	5.2	5.7	0.3	0.3	0.6	0.6	0.8	0.9	thrombocytes 251-550 G/l	hemolysis 0	55	10.7	5	255	0.62
108	4.3	5.2	5.3	5.6	4.1	4.8	5	5.6	0.3	0.6	0.5	0.7	0.9	0.9	thrombocytes 251-550 G/l	hemolysis 1+2	36	5.8	4.3	282	0.8
109	4.4	4.7	4.7	4.9	4.1	4.6	4.4	4.7	0.5	0.5	0.5	0.6	0.8	1	thrombocytes 251-550 G/l	hemolysis 0	57	6.1	5.4	251	0.78
110	4.4	4.8	5	5.2	4.1	4.4	4.8	4.9	0.5	0.5	0.7	0.9	1.1	1	thrombocytes 251-550 G/l	hemolysis 0	58	10.7	4.8	262	0.78
111	4.4	4.9	4.9	5.2	4.1	4.6	4.7	5.1	0.6	0.8	0.6	0.8	1.1	1	thrombocytes 251-550 G/l	hemolysis 1+2	65	5	4.8	259	0.81
112	4.4	5	5	5.5	4.1	4.9	4.9	5.1	0.5	0.4	0.6	0.8	1	1.1	thrombocytes 100-250 G/l	hemolysis 0	73	7.2	5.3	151	1.3
113	4.4	4.9	5	5.2	4.1	4.9	4.9	5.2	0.5	0.8	0.6	0.8	0.8	1.1	thrombocytes 251-550 G/l	hemolysis 0	82	6.9	5	316	1.25
114	4.4	4.9	5.2	5.6	4.1	4.8	5	5.5	0.5	0.6	0.6	1.1	0.6	1.1	thrombocytes 251-550 G/l	hemolysis 0	70	4.7	4.3	351	0.77
115	4.4	5	5.2	5.6	4.1	4.7	5.1	5.7	0.3	0.5	0.3	0.6	0.5	1.2	thrombocytes 100-250 G/l	hemolysis 0	67	5.1	5.4	241	0.89
116	4.4	5.2	5.2	5.7	4.1	4.9	5.1	6.1	0.3	0.5	0.7	0.7	0.9	1.2	thrombocytes 251-550 G/l	hemolysis 0	58	5.3	4.1	299	1.06
117	4.4	5.4	5.5	6	4.1	5.2	5.5	6.5	0.6	0.7	0.8	0.9	0.9	1.2	thrombocytes 100-250 G/l	hemolysis 0	60	6.9	4.9	237	0.85
118	4.5	5	5	5.5	4.1	4.3	4.6	4.8	0.2	0.5	0.5	0.7	0.7	1.4	thrombocytes 251-550 G/l	hemolysis 0	71	7.1	3.6	429	1.03
119	4.5	4.8	5.1	5.3	4.1	4.4	4.7	5	0.5	0.7	0.8	0.9	1.2	1.4	thrombocytes 100-250 G/l	hemolysis 0	43	5	4.9	169	1.28
120	4.5	5.1	5.1	5.1	4.1	4.4	4.7	5	0.5	0.6	0.8	1.2	1.1	1.4	thrombocytes 251-550 G/l	hemolysis 1+2	48	6.5	5.7	313	0.93
121	4.5	4.8	5.2	5.4	4.1	4.6	4.8	5.3	0.7	0.7	0.9	1.1	1.3	1.4	thrombocytes 251-550 G/l	hemolysis 1+2	57	8	4.9	251	0.76
122	4.5	4.9	5	5.3	4.1	4.8	5.4	5.6	0.4	0.6	0.8	1	1.1	1.5	thrombocytes 100-250 G/l	hemolysis 0	45	7.2	4.9	247	0.88
123	4.5	5.1	5.1	5.9	4.1	4.9	5.2	5.7	0.4	0.7	0.5	1.3	0.8	1.5	thrombocytes 251-550 G/l	hemolysis 0	42	7.4	5.1	278	0.94
124	4.5	5.5	5.6	6	4.1	5.2	5.5	5.8	0.9	0.7	1	0.9	1.3	1.5	thrombocytes 251-550 G/l	hemolysis 1+2	33	5.9	5.6	320	0.98
125	4.6	5.1	5.2	5.2	4.1	4.7	5.2	5.2	0.6	0.7	0.7	0.9	1.1	1.5	thrombocytes 251-550 G/l	hemolysis 0	63	9.3	5.7	289	0.94
126	4.6	4.9	4.9	5.1	4.1	4.6	4.7	5.3	0.2	0.6	0.6	1	0.7	1.6	thrombocytes 251-550 G/l	hemolysis 1+2	34	7.2	5.5	341	1.01
127	4.6	5.2	5.4	5.5	4.1	4.8	5	5.3	0.7	1.1	1	1.1	1.3	1.6	thrombocytes 100-250 G/l	hemolysis 0	55	5.8	5.4	226	0.96
128	4.6	5.1	5.4	5.7	4.1	4.7	5.3	5.5	0.4	0.8	0.9	0.9	1.6	1.6	thrombocytes 100-250 G/l	hemolysis 0	32	6.6	4.9	239	0.73
129	4.6	5.3	5.5	5.9	4.1	4.8	5.2	5.5	0.6	0.6	0.8	1	1.2	1.6	thrombocytes 100-250 G/l	hemolysis 0	54	5.9	4.8	225	0.95
130	4.6	5.2	5.3	5.7	4.1	4.8	5	5.6	0.7	0.9	0.9	1.3	1.2	1.6	thrombocytes 251-550 G/l	hemolysis 0	47	6.3	4.7	344	1.1
131	4.6	5.3	5.5	5.8	4.1	5	5.4	5.7	0.6	0.8	0.6	1.1	1.4	1.6	thrombocytes 100-250 G/l	hemolysis 1+2	39	9.8	5.7	235	0.76
132	4.7	5	5.2	5.6	4.1	4.7	4.8	5	1	1.1	1.1	1.4	1.5	1.7	thrombocytes 100-250 G/l	hemolysis 1+2	59	5.4	4.8	236	0.63
133	4.7	4.9	5.2	5.4	4.1	4.6	4.8	5.5	0.8	0.8	0.8	1	1.3	2	thrombocytes 100-250 G/l	hemolysis 1+2	76	6.3	5.2	219	0.84
134	4.7	4.9	5.3	5.4	4.1	4.7	5.1	5.7	1	1.1	1.1	1.4	1.6	2.4	thrombocytes 251-550 G/l	hemolysis 1+2	73	5.9	5.6	310	1.01
135	4.3	4.6	4.6	5.2	4.2	4.7	4.8	5.3	0.5	0.4	0.4	0.5	0.8	0.9	thrombocytes 251-550 G/l	hemolysis 0	61	8.7	4.8	250	0.66
136	4.4	5	5.2	5.6	4.2	4.8	5.4	6	0.3	0.6	0.5	0.7	0.7	0.9	thrombocytes 100-250 G/l	hemolysis 0	44	4.1	4.9	214	0.67
137	4.5	5	4.9	5.3	4.2	4.6	4.7	5.1	0.3	0.5	0.4	0.6	0.7	0.9	thrombocytes 251-550 G/l	hemolysis 0	45	6.7	4.7	324	0.72
138	4.5	5.2	5.2	5.6	4.2	4.8	5.1	5.1	0.7	0.6	0.7	0.9	1.1	0.9	thrombocytes 251-550 G/l	hemolysis 1+2	37	13.4	5	298	0.88
139	4.5	4.6	4.9	4.9	4.2	5	5.3	5.4	0.3	0.5	0.5	0.7	0.7	1	thrombocytes 251-550 G/l	hemolysis 0	42	7.5	4.4	314	0.64
140	4.5	4.7	5	5.2	4.2	4.8	4.8	5.5	0.3	0.5	0.3	0.6	0.9	1.1	thrombocytes 100-250 G/l	hemolysis 0	82	5.8	4.1	119	0.88
141	4.5	5	5.1	5.4	4.2	5	5	5.5	0.1	0.8	0.4	1.1	0.4	1.2	thrombocytes 251-550 G/l	hemolysis 0	32	7.4	4.5	364	0.79
142	4.6	4.9	5.1	5.3	4.2	4.8	4.9	5.1	0.6	0.8	0.8	1.2	1.1	1.2	thrombocytes 251-550 G/l	hemolysis 0	52	5.1	5.3	271	0.8
143	4.6	5.2	5.4	5.7	4.2	5	5.4	5.4	0.2	0.6	0.5	0.6	0.7	1.3	thrombocytes 100-250 G/l	hemolysis 1+2	64	6.7	4.6	243	0.78
144	4.6	5.2	5.3	5.7	4.2	5	5.2	5.9	0.5	0.8	0.6	0.8	0.9	1.3	thrombocytes 100-250 G/l	hemolysis 1+2	50	7.3	5	234	0.77
145	4.6	5.5	5.7	6.1	4.2	5.5	5.3	6.5	0.6	0.8	0.7	1	1.1	1.7	thrombocytes 251-550 G/l	hemolysis 1+2	34	6	5	250	0.87
146	4.7	5	5.1	5.4	4.2	4.7	4.8	5.1	0.6	0.6	0.8	1.2	1.2	1.8	thrombocytes 100-250 G/l	hemolysis 0	57	4.6	4.9	234	0.88
147	4.7	5	5.2	5.4	4.2	4.7	4.9	5.2	0.4	0.7	0.9	1.7	0.9	1.9	thrombocytes 251-550 G/l	hemolysis 0	54	5.6	4.7	315	0.68
148	4.7	5.1	5.6	5.6	4.2	4.9	5.9	6.1	0.9	1.3	1.1	1.1	1.5	2.3	thrombocytes 100-250 G/l	hemolysis 1+2	60	6.7	5.1	233	0.91
149	4.5	5.1	5	5.2	4.3	4.9	4.8	5	0.2	0.6	0.2	0.5	0.8	0.6	thrombocytes 100-250 G/l	hemolysis 0	79	6.1	4.3	131	1.18
150	4.5	5.1	5	5.4	4.3	4.9	5.1	5.1	0.6	0.6	0.5	0.5	0.7	0.7	thrombocytes 251-550 G/l	hemolysis 0	64	5	4.6	254	0.7
151	4.5	4.9	5.1	5.2	4.3	4.9	4.9	5.2	0.6	0.6	0.5	0.8	0.9	0.8	thrombocytes 251-550 G/l	hemolysis 0	54	5.7	4.8	259	0.76
152	4.5	5.1	5.3	5.5	4.3	4.7	5	5.2	0.5	0.6	0.5	0.7	0.8	0.8	thrombocytes 251-550 G/l	hemolysis 0	58	10.7	5	285	1.08
153	4.5	4.9	5.1	5.4	4.3	4.8	5.3	6	0.4	0.6	0.6	0.6	0.7	0.9	thrombocytes 100-250 G/l	hemolysis 0	86	5.9	4.5	170	1.57
154	4.6	4.8	4.8	5.4	4.3	4.9	4.8	4.9	0.6	0.4	0.8	0.7	1	0.9	thrombocytes 251-550 G/l	hemolysis 1+2	59	5.8	4.9	333	0.9
155	4.6	5	5.3	5.3	4.3	5.3	5.2	5.7	0.4	0.8	0.8	1	0.7	1.3	thrombocytes 251-550 G/l	hemolysis 1+2	71	6.5	4.3	290	0.73
156	4.6	5.3	5.3	5.9	4.3	5.4	5.5	6.1	0.5	0.9	0.8	1	1.1	1.3	thrombocytes 251-550 G/l	hemolysis 0	65	7.6	4.3	309	0.8
157	4.6	5.4	5.8	6.1	4.3	5.5	5.7	6.1	0.4	1	0.7	0.9	0.7	1.4	thrombocytes 100-250 G/l	hemolysis 0	60	4.7	3.7	240	0.78
158	4.7	5.2	5.2	5.5	4.3	4.9	5	5.1	0.5	0.8	0.5	0.9	1.1	1.4	thrombocytes 100-250 G/l	hemolysis 0	28	3.4	4.6	184	0.72
159	4.7	5.2	5.2	5.8	4.3	5.1	5.2	5.7	0.3	0.6	0.4	0.9	1.1	1.5	thrombocytes 251-550 G/l	hemolysis 0	59	6.3	4.2	301	0.93
160	4.8	5.3	5.6	5.9	4.3	5.2	5.3	5.6	0.5	0.9	0.8	1.4	1.3	1.6	thrombocytes 251-550 G/l	hemolysis 0	56	7.9	5.7	383	0.98
161	4.8	5.2	5.6	5.5	4.3	5.1	5.3	5.6	0.4	0.5	0.6	1	0.9	1.7	thrombocytes 251-550 G/l	hemolysis 0	81	6.3	4.2	341	0.68
162	4.8	5.1	5.2	5.9	4.3	4.9	5.2	5.8	0.7	1.1	0.7	1.2	1.3	1.8	thrombocytes 251-550 G/l	hemolysis 0	67	4.5	5	345	0.8
163	4.8	5.3	5.6	6.1	4.3	5.2	5.7	5.9	0.8	1.2	1.2	1.4	1.5	1.8	thrombocytes 100-250 G/l	hemolysis 1+2	20	4.9	5.4	205	0.89
164	4.5	4.8	5.4	5.5	4.4	4.6	5.3	5.1	0.3	0.2	0.9	0.9	1	0.7	thrombocytes 100-250 G/l	hemolysis 1+2	88	6.8	5.3	225	0.83
165	4.5	5	5.2	5.5	4.4	4.9	5.3	5.7	0.5	0.4	0.6	0.5	0.8	0.8	thrombocytes 251-550 G/l	hemolysis 0	26	7.8	5.5	263	1.1
166	4.6	5.1	5.3	5.6	4.4	4.9	5	5.4	0.5	0.5	0.7	0.6	1	1	thrombocytes 100-250 G/l	hemolysis 1+2	54	4.5	4.9	234	0.79
167	4.6	5.2	5.2	5.6	4.4	5.2	5.1	5.9	0.4	0.8	0.9	1	0.5	1.1	thrombocytes 251-550 G/l	hemolysis 0	58	7.2	4.2	317	0.82
168	4.7	5.2	5.3	5.5	4.4	4.8	4.9	5.2	0.2	0.6	0.6	0.9	0.9	1.2	thrombocytes 251-550 G/l	hemolysis 0	66	7.7	4.8	265	1.06
169	4.7	4.9	5.3	5.6	4.4	5	5.3	5.6	0.4	0.9	0.8	0.9	1	1.2	thrombocytes 251-550 G/l	hemolysis 0	52	8.1	4.9	329	0.89
170	4.7	5.1	5.5	5.7	4.4	5.3	5.3	5.6	0.5	0.5	0.7	0.9	1	1.3	thrombocytes 100-250 G/l	hemolysis 0	64	6.6	4.3	144	1.36
171	4.7	5.2	5.2	5.2	4.4	5.2	5.5	5.8	0.8	0.9	0.8	0.9	1	1.3	thrombocytes 251-550 G/l	hemolysis 1+2	56	6.6	5.4	333	1.01
172	4.7	5.1	5.2	5.5	4.4	4.7	5.1	5.8	0.5	0.6	0.6	1.1	1.2	1.3	thrombocytes 251-550 G/l	hemolysis 0	69	6.3	4.8	275	0.88
173	4.7	5.4	5.8	6.2	4.4	5.2	5.6	6.2	0.5	0.8	0.5	1.1	0.5	1.4	thrombocytes 100-250 G/l	hemolysis 0	63	6.6	4.5	232	0.76
174	4.8	5.2	5.7	5.3	4.4	5.2	5.4	5.5	0.4	0.3	0.5	0.7	0.8	1.4	thrombocytes 251-550 G/l	hemolysis 1+2	70	6.3	4.8	314	0.74
175	4.8	5.3	5.4	6	4.4	5	5.5	5.7	0.4	0.5	0.8	1.1	1	1.4	thrombocytes 251-550 G/l	hemolysis 0	53	4.6	5.4	311	0.92
176	4.8	5.2	5.6	5.8	4.4	4.9	5.5	5.8	0.7	1	0.9	1.1	1.2	1.4	thrombocytes 100-250 G/l	hemolysis 0	62	10.1	5.6	248	0.99
177	4.8	5.5	5.7	6	4.4	5.4	5.5	5.8	0.6	0.8	0.6	0.7	1	1.5	thrombocytes 100-250 G/l	hemolysis 1+2	39	3.1	4.2	188	0.97
178	4.8	5.5	5.7	6.1	4.4	5.4	5.6	6.2	0.7	1	0.9	1.2	1.3	1.8	thrombocytes 251-550 G/l	hemolysis 1+2	74	5.8	5.5	284	1.02
179	4.9	5.7	5.7	5.9	4.4	5.3	5.3	5.7	0.7	0.8	1.1	1.2	1.5	1.8	thrombocytes 251-550 G/l	hemolysis 1+2	38	4.7	5.1	267	0.79
180	4.6	5.4	5.3	5.6	4.5	5.1	5.8	6	0.4	0.5	0.7	0.6	0.8	1	thrombocytes 251-550 G/l	hemolysis 0	64	8.1	5.1	315	0.54
181	4.7	5.1	5.4	5.5	4.5	5	5.1	5.5	0.5	0.7	0.6	0.6	0.9	1.2	thrombocytes 251-550 G/l	hemolysis 0	46	5.9	4.4	274	0.75
182	4.8	5.3	5.4	5.7	4.5	5.2	5.1	5.7	0.4	0.3	0.4	0.8	0.9	1.2	thrombocytes 251-550 G/l	hemolysis 0	58	5.6	5.2	388	0.82
183	4.8	5.6	5.5	5.8	4.5	5.4	5.5	5.8	0.8	0.9	0.7	1	1	1.3	thrombocytes 251-550 G/l	hemolysis 0	28	4.5	5	255	0.91
184	4.8	5.3	5.5	5.8	4.5	5.1	5.9	6.1	0.3	0.7	0.7	1	1.5	1.3	thrombocytes 251-550 G/l	hemolysis 0	71	7.8	5.1	265	0.89
185	4.9	5.6	5.9	6.4	4.5	5.5	5.7	6.3	0.8	0.6	0.7	1.3	1	1.5	thrombocytes 251-550 G/l	hemolysis 0	73	9.7	4.2	390	0.56
186	4.9	5.6	5.8	6.3	4.5	5.3	5.6	6.4	0.5	0.6	0.7	1.4	1	1.6	thrombocytes 251-550 G/l	hemolysis 0	50	11.1	5.1	318	0.66
187	5	5.3	5.7	6.5	4.5	5.2	5.5	5.8	0.7	1	1	1.2	1.5	1.8	thrombocytes 100-250 G/l	hemolysis 1+2	52	5.9	5.5	239	0.78
188	5.1	5.5	5.5	6	4.5	4.8	5.3	5.7	0.7	0.8	0.9	1.1	1.4	1.9	thrombocytes 100-250 G/l	hemolysis 1+2	56	5.3	5.5	229	1.14
189	4.8	5	5.1	5.5	4.6	4.7	5.1	5.9	0.6	0.6	0.8	0.9	1.1	1.2	thrombocytes 100-250 G/l	hemolysis 1+2	59	7.6	5	244	0.89
190	4.8	5.4	5.7	6.1	4.6	5.6	5.5	6	0.5	0.8	0.8	1.2	1.3	1.2	thrombocytes 251-550 G/l	hemolysis 1+2	20	7.4	5.7	280	0.95
191	4.9	5.5	5.7	6	4.6	5.2	5.5	5.8	0.2	0.1	0.3	0.5	0.7	1.3	thrombocytes 251-550 G/l	hemolysis 0	57	5.4	4.8	284	0.65
192	4.9	5.4	5.7	6.2	4.6	5.4	5.8	5.8	0.6	1	0.9	0.9	1.3	1.4	thrombocytes 100-250 G/l	hemolysis 1+2	80	5.2	4.7	181	1.18
193	4.8	5.5	5.6	6	4.7	5.2	5.5	5.8	0.3	0.3	0.4	0.3	0.6	0.5	thrombocytes 251-550 G/l	hemolysis 0	77	7.6	4.7	272	1.54
194	4.9	5.2	5.3	5.5	4.7	5	5	5.2	0.3	0.3	0.3	0.4	0.5	1	thrombocytes 100-250 G/l	hemolysis 0	60	4.7	4.6	145	1.3
195	4.9	5.2	5.2	5.4	4.7	5	5.1	5.7	0.7	0.5	0.8	0.8	1.2	1.1	thrombocytes 100-250 G/l	hemolysis 1+2	47	6.1	5.4	229	0.99
196	4.9	5.4	5.7	6.4	4.7	5.3	6.1	6.6	0.4	0.7	0.7	1.1	0.7	1.5	thrombocytes 100-250 G/l	hemolysis 0	64	3.7	4.4	216	0.7
197	5.1	5.5	5.8	5.8	4.7	5.4	5.8	6.2	0.5	0.6	0.8	1.4	1.5	1.9	thrombocytes 251-550 G/l	hemolysis 1+2	58	10.4	4.7	287	0.86
198	5.2	5.4	5.7	5.9	4.8	5.1	5.2	5.6	0.2	0.3	0.5	0.4	0.7	0.8	thrombocytes 251-550 G/l	hemolysis 0	81	5.4	4.4	346	0.94
199	5.2	5.5	5.7	6.2	4.8	5.1	5.6	5.9	0.6	0.2	0.8	0.5	1.2	0.8	thrombocytes 251-550 G/l	hemolysis 1+2	71	7.3	4.8	293	0.95
200	5.3	5.9	6.1	6.5	4.8	5	5.3	5.6	0.3	0.3	0.5	0.8	1	1.1	thrombocytes 100-250 G/l	hemolysis 0	64	8.7	5	240	0.91
201	5.9	6.1	6.2	6.5	5.4	6	5.9	6.4	0.2	0.6	0.3	0.5	0.6	1	thrombocytes 251-550 G/l	hemolysis 0	61	5.4	4.5	268	0.78
	4.39652	4.8796	5.04129	5.3393	4.06169	4.68607	4.91692	5.27015	mean
	0.35091	0.389528	0.416697	0.459236	0.327376	0.420363	0.461641	0.541853	SD
	4.4	4.9	5	5.3	4	4.7	4.9	5.2	median

## Sheet: t-test 30min
Two-sample t-test assuming equal variances -->serum vs. Li-Hep plasma potassium concentration after 30 min
	serum	Li-Hep plasma
mean	4.39652	4.06169
variance	0.123138	0.107175
number	201	201
pooled variance	0.115156
hypothetical difference in means	0
degrees of freedom (df)	400
t-statistic	9.8914
p(T<=t) one-sided	4.39191e-21
critical t-value for one-sided t-test	1.64867
p(T<=t) two-sided	8.78382e-21
critical t-value for two-sided t-test	1.96591

## Sheet: t-test 4h
Two-sample t-test assuming equal variances -->serum vs. Li-Hep plasma potassium concentration after 4 h
	serum	Li-Hep plasma
mean	4.8796	4.68607
variance	0.151732	0.176705
number	201	201
pooled variance	0.164218
hypothetical difference in means	0
degrees of freedom (df)	400
t-statistic	4.78769
p(T<=t) one-sided	1.18964e-06
critical t-value for one-sided t-test	1.64867
p(T<=t) two-sided	2.37928e-06
critical t-value for two-sided t-test	1.96591

## Sheet: t_test 6h
Two-sample t-test assuming equal variances -->serum vs. Li-Hep plasma potassium concentration after 6 h
	serum	Li-Hep plasma
mean	5.04129	4.91692
variance	0.173636	0.213112
number	201	201
pooled variance	0.193374
hypothetical difference in means	0
degrees of freedom (df)	400
t-statistic	2.83549
p(T<=t) one-sided	0.00240395
critical t-value for one-sided t-test	1.64867
p(T<=t) two-sided	0.00480789
critical t-value for two-sided t-test	1.96591

## Sheet: t-test 8h
Two-sample t-test assuming equal variances -->serum vs. Li-Hep plasma potassium concentration after 8 h
	serum	Li-Hep plasma
mean	5.3393	5.27015
variance	0.210898	0.293604
number	201	201
pooled variance	0.252251
hypothetical difference in means	0
degrees of freedom (df)	400
t-statistic	1.38034
p(T<=t) one-sided	0.0841268
critical t-value for one-sided t-test	1.64867
p(T<=t) two-sided	0.168254
critical t-value for two-sided t-test	1.96591

## Sheet: t-test delta 4h
Two-sample t-test assuming equal variances -->delta in potassium concentration serum vs. Li-Hep plasma after 4 h
	serum	Li-Hep plasma
mean	0.483085	0.624378
variance	0.0322124	0.0638527
number	201	201
pooled variance	0.0480326
hypothetical difference in means	0
degrees of freedom (df)	400
t-statistic	-6.46305
p(T<=t) one-sided	1.49464e-10
critical t-value for one-sided t-test	1.64867
p(T<=t) two-sided	2.98929e-10
critical t-value for two-sided t-test	1.96591

## Sheet: t-test delta 6h
Two-sample t-test assuming equal variances -->delta in potassium concentration serum vs. Li-Hep plasma after 6 h
	serum	Li-Hep plasma
mean	0.644776	0.855224
variance	0.0429851	0.0867851
number	201	201
pooled variance	0.0648851
hypothetical difference in means	0
degrees of freedom (df)	400
t-statistic	-8.28238
p(T<=t) one-sided	9.17752e-16
critical t-value for one-sided t-test	1.64867
p(T<=t) two-sided	1.8355e-15
critical t-value for two-sided t-test	1.96591

## Sheet: t-Test delta 8h
Two-sample t-test assuming equal variances -->delta in potassium concentration serum vs. Li-Hep plasma after 6 h
	serum	Li-Hep plasma
mean	0.942786	1.20846
variance	0.0669602	0.154678
number	201	201
pooled variance	0.110819
hypothetical difference in means	0
degrees of freedom (df)	400
t-statistic	-8.00057
p(T<=t) one-sided	6.75996e-15
critical t-value for one-sided t-test	1.64867
p(T<=t) two-sided	1.35199e-14
critical t-value for two-sided t-test	1.96591
